# Supplementary material for: A Computational Protocol Combining DFT and Cheminformatics for Prediction of pH-Dependent Redox Potentials
Source: Molecules. 2021 Jun 29;26(13):3978. doi: 10.3390/molecules26133978 (PMC8271517; doi:10.3390/molecules26133978)
Supplement: Supplementary file 1 [file molecules-26-03978-s001.zip]

Archive with 1 entries (1 files):
- molecules-1271786-supplementary.pdf
